# Supplementary material for: Effects of ε-Poly-L-Lysine Combined with Wuyiencin as a Bio-Fungicide against Botryris cinerea
Source: Microorganisms. 2022 May 5;10(5):971. doi: 10.3390/microorganisms10050971 (PMC9146948; doi:10.3390/microorganisms10050971)
Supplement: Supplementary file 1 [file microorganisms-10-00971-s001.zip]

Archive with 1 entries (1 files):
- microorganisms-1703147-supplementary.pdf
